# Supplementary material for: Genetic Polymorphism Analysis of 24 Y-STRs in a Han Chinese Population in Luzhou, Southwest China
Source: Genes (Basel). 2023 Oct 2;14(10):1904. doi: 10.3390/genes14101904 (PMC10606688; doi:10.3390/genes14101904)
Supplement: Supplementary file 1 [file genes-14-01904-s001.zip › Table S2.xlsx]

## Sheet: Sheet1
Supplementary Table S2. Allele frequencies and genetic diversities (GD) of 24 Y-STR loci in Han population from Luzhou, China
Allele	DYS393	DYS570	DYS19	DYS392	DYS549	Y GATA H4	DYS460	DYS458	DYS481	DYS635	DYS448	DYS533	DYS456	DYS389 I	DYS390	DYS389 II	DYS438	DYS576	DYS391	DYS439	DYS437	DYS643	DYS385a/b Genotype	Frequence
6																			0.00879121				10,11	0.0010989
7																							10,12	0.0021978
8							0.00549451												0.0010989			0.0461538	10,17	0.00879121
9						0.0021978	0.269231										0.0142857		0.043956			0.0703297	10,18	0.0021978
9.3																							10,20	0.0021978
10				0.0197802	0.0043956	0.1	0.408791	0.0010989		0.0010989	0.0010989	0.138462	0.0021978	0.0010989		0.0021978	0.689011	0.0021978	0.703297	0.0450549		0.242857	11,11	0.0406593
10.1																							11,12	0.0318681
11	0.0043956		0.0010989	0.11978	0.0791209	0.335165	0.282418		0.0010989			0.548352	0.0010989	0.0032967			0.258242	0.0021978	0.234066	0.417582		0.41978	11,13	0.0153846
12	0.446154		0.0032967	0.0923077	0.58022	0.504396	0.0285714		0.0010989		0.0010989	0.267033	0.0021978	0.517582			0.0230769		0.00769231	0.373626		0.196703	11,14	0.0021978
13	0.310989	0.0032967	0.0450549	0.365934	0.279121	0.0483516	0.0021978	0.0032967	0.0010989	0.0010989		0.0373626	0.0153846	0.296703		0.0010989	0.00879121		0.0010989	0.142857	0.00659341	0.0230769	11,15	0.0010989
13.1								0.0010989															11,16	0.00549451
14	0.182418	0.00769231	0.251648	0.359341	0.0494505	0.00549451		0.0197802			0.0010989	0.0032967	0.171429	0.17033	0.0010989	0.0010989	0.0010989			0.0197802	0.698901		11,17	0.0252747
14.1								0.0010989															11,18	0.00769231
15	0.0527473	0.0340659	0.484615	0.0417582	0.00769231			0.174725			0.0010989	0.0010989	0.551648	0.00659341				0.010989		0.0010989	0.282418	0.0010989	11,19	0.00989011
15.1								0.0010989															11,20	0.0032967
15.2																							11,21	0.0043956
16	0.0021978	0.154945	0.157143	0.0010989				0.185714			0.0043956		0.141758					0.0802198			0.0120879		11,22	0.0010989
17		0.207692	0.056044			0.0010989		0.245055	0.0010989		0.0186813		0.0967033	0.0010989	0.0010989			0.202198					12,12	0.0373626
18		0.245055				0.0021978	0.0010989	0.213187		0.0043956	0.298901	0.0010989	0.0153846	0.0010989			0.0010989	0.302198					12,13	0.0285714
19		0.207692				0.0010989	0.0010989	0.0923077	0.0032967	0.114286	0.342857	0.0010989	0.0010989				0.0010989	0.254945					12,14	0.0131868
20	0.0010989	0.0956044	0.0010989				0.0010989	0.0373626	0.00659341	0.248352	0.235165				0.0010989		0.0010989	0.11978					12,15	0.010989
21		0.0351648						0.0120879	0.0296703	0.315385	0.089011				0.0142857	0.0010989		0.0208791					12,16	0.0307692
22		0.00769231						0.00879121	0.124176	0.179121	0.00549451				0.0538462	0.0010989		0.0021978					12,17	0.0395604
23		0.0010989						0.0021978	0.28022	0.0846154	0.0010989				0.446154			0.0021978					12,18	0.0351648
24									0.210989	0.0450549				0.0010989	0.291209								12,19	0.0494505
25									0.137363	0.00549451		0.0010989			0.172527	0.0010989							12,20	0.0263736
26									0.0989011	0.0010989		0.0010989			0.0153846	0.0153846							12,21	0.0142857
27									0.0692308						0.0032967	0.0483516	0.0010989						12,22	0.0032967
28								0.0010989	0.0252747							0.317582							13,13	0.0978022
29									0.00659341					0.0010989		0.304396							13,14	0.043956
30									0.0021978				0.0010989			0.215385	0.0010989						13,15	0.0032967
31									0.0010989							0.0681319							13,16	0.010989
32																0.0230769							13,17	0.0296703
-																							13,18	0.0648352
-																							13,19	0.0604396
-																							13,20	0.0351648
-																							13,21	0.00659341
-																							13,22	0.00549451
-																							13,23	0.0010989
-																							13,24	0.0010989
-																							13,25	0.0010989
-																							13,26	0.0010989
-																							14,14	0.00769231
-																							14,15	0.0032967
-																							14,16	0.00659341
-																							14,17	0.00659341
-																							14,18	0.010989
-																							14,19	0.021978
-																							14,20	0.00879121
-																							14,21	0.00659341
-																							14,22	0.0021978
-																							14,23	0.0010989
-																							14,24	0.0010989
-																							14,25	0.0010989
-																							15,15	0.0043956
-																							15,16	0.010989
-																							15,17	0.00769231
-																							15,18	0.00879121
-																							15,19	0.0120879
-																							15,20	0.0131868
-																							15,21	0.00879121
-																							15,22	0.0032967
-																							16,16	0.00659341
-																							16,17	0.0021978
-																							16,18	0.0010989
-																							16,19	0.0021978
-																							16,20	0.00549451
-																							16,21	0.0021978
-																							16,22	0.0021978
-																							17,17	0.0021978
-																							17,19	0.0021978
-																							17,20	0.0010989
-																							17,21	0.0010989
-																							18,18	0.0010989
-																							19,20	0.0010989
-																							13,17,20	0.0010989
-																							12,13,19,20	0.0010989
-																							12,13,19,21	0.0010989
-																							13,14,16,18	0.0010989
-																							12,13,17,18,20	0.0010989
GD	0.668884	0.8189	0.672682	0.712746	0.577287	0.621552	0.680538	0.819829	0.827379	0.785329	0.73028	0.608088	0.637063	0.61568	0.683775	0.753162	0.458257	0.782297	0.449009	0.663927	0.432063	0.719293		0.964216
