# Supplementary material for: Genetic Polymorphism Analysis of 24 Y-STRs in a Han Chinese Population in Luzhou, Southwest China
Source: Genes (Basel). 2023 Oct 2;14(10):1904. doi: 10.3390/genes14101904 (PMC10606688; doi:10.3390/genes14101904)
Supplement: Supplementary file 1 [file genes-14-01904-s001.zip › Table S3.xlsx]

## Sheet: Sheet1
Supplementary Table S3. The pairwise genetic distances (Rst) and associated probability values (p-values) between the Luzhou Han population and the other 11 populations.
Population	Luzhou Han	Fujian Han	Guangdong Han	Guizhou Han	Henan Han	Hunan Han	Jiangsu Han	Jiangxi Han	Shananxi Han	Sichuan Han	Yunnan Han	Zhejiang Han
Luzhou Han	-	0.0228	0.069	0.001	0.0006	0.0227	0	0.0001	0.0002	0.1708	0	0
Fujian Han	0.0097	-	0.0136	0.0014	0.0016	0.0605	0.0111	0.0781	0.0023	0.0184	0	0.1544
Guangdong Han	0.0008	0.0102	-	0.001	0.0006	0.024	0.0047	0.0011	0.0003	0.03	0	0.0018
Guizhou Han	0.0038	0.02	0.0038	-	0.0024	0.0485	0	0	0	0.0009	0	0
Henan Han	0.0077	0.0225	0.0077	0.0072	-	0.0059	0.0021	0	0.0101	0.0001	0.0023	0
Hunan Han	0.0026	0.0074	0.0027	0.0023	0.0076	-	0.0018	0.098	0.0004	0.0154	0	0.0051
Jiangsu Han	0.0042	0.0113	0.0017	0.0075	0.0062	0.006	-	0	0.0065	0.0001	0	0
Jiangxi Han	0.0039	0.0054	0.0028	0.0079	0.0144	0.0013	0.0043	-	0	0.0011	0	0.0035
Shananxi Han	0.0057	0.0204	0.0053	0.0101	0.0059	0.0115	0.0031	0.012	-	0.0003	0.0019	0
Sichuan Han	0.0008	0.0115	0.0022	0.0061	0.0144	0.0046	0.0073	0.0056	0.0094	-	0	0.0013
Yunnan Han	0.0096	0.0286	0.0095	0.0087	0.0053	0.0149	0.0086	0.0182	0.0043	0.0169	-	0
Zhejiang Han	0.0035	0.0029	0.002	0.0099	0.0156	0.0045	0.0043	0.0018	0.0112	0.0052	0.0176	-
Rst (below the diagonal) were obtained by Analysis of Molecular Variance (AMOVA). Significance of genetic distances (above the diagonal) will be repeated 10,000 times with a random population assignment of each haplotype each time.Significant differentiation test p-values were marked in red (p = 0.05/66 = 0.00076 after Bonferroni correction).
